# Supplementary material for: An ensemble approach for large-scale identification of protein-protein interactions using the alignments of multiple sequences
Source: Oncotarget. 2016 Dec 22;8(3):5149–59. doi: 10.18632/oncotarget.14103 (PMC5354898; doi:10.18632/oncotarget.14103)
Supplement: Supplementary file 2 [file oncotarget-08-5149-s002.xlsx]

## Sheet: Sheet3
Protein 1	Protein 2	Score
5035N	5887N	0.998335
6316N	934N	0.998332
2783N	5596N	0.998325
1516N	2424N	0.998325
2621N	943N	0.998321
2321N	995N	0.998321
1113N	655N	0.991701
2757N	5851N	0.991691
135N	1572N	0.991691
157N	5850N	0.991197
1326N	755N	0.990852
2382N	891N	0.990852
2019N	5904N	0.990852
1172N	881N	0.990852
2403N	6441N	0.990852
1482N	2438N	0.990852
2074N	2442N	0.990785
1009N	4191N	0.98973
1009N	4217N	0.98973
1009N	4381N	0.98973
1009N	4453N	0.98973
1040N	2463N	0.989059
5423N	5947N	0.988912
5097N	880N	0.988912
1836N	2249N	0.988912
2823N	826N	0.988912
4229N	6483N	0.988912
2508N	5868N	0.987078
1600N	2284N	0.987078
611N	837N	0.986928
3975N	3994N	0.986697
1744N	3913N	0.986697
5266N	5801N	0.986697
2351N	2418N	0.986697
2808N	6282N	0.985374
6562N	8850N	0.984991
1234N	4115N	0.984991
1271N	1517N	0.984991
5033N	5627N	0.984991
1524N	6316N	0.984991
2352N	361N	0.984991
411N	6665N	0.984991
1408N	6416N	0.984802
2971N	3978N	0.984642
2260N	5775N	0.984642
2621N	804N	0.984642
1813N	2352N	0.984642
1558N	2370N	0.98456
1617N	1653N	0.984264
2330N	4496N	0.984264
2644N	6566N	0.984264
2449N	6291N	0.984264
1212N	2412N	0.984264
5774N	780N	0.984264
418N	6722N	0.984264
1198N	7648N	0.984264
5037N	799N	0.984013
2076N	4511N	0.98389
5915N	689N	0.98389
1302N	5548N	0.98389
2418N	6838N	0.98389
4040N	4396N	0.983858
1485N	6441N	0.983679
1701N	6614N	0.983679
71N	862N	0.983679
1478N	2254N	0.983679
1002N	1225N	0.983679
1523N	2147N	0.983679
1364N	2483N	0.983584
550N	651N	0.983357
2085N	2317N	0.983357
2607N	4839N	0.983357
1018N	2085N	0.983357
1399N	7N	0.983357
1726N	834N	0.983307
1399N	2871N	0.983206
2384N	6555N	0.983206
770N	837N	0.983206
1111N	4893N	0.983206
6362N	746N	0.983206
1408N	6579N	0.983206
2417N	5630N	0.983084
2426N	764N	0.982842
2403N	5033N	0.982842
1574N	2117N	0.982842
542N	959N	0.982841
2814N	4663N	0.982841
2776N	411N	0.982841
2490N	4370N	0.982841
1226N	2471N	0.982562
6562N	973N	0.982259
2498N	4313N	0.982259
3994N	4820N	0.982259
1482N	5177N	0.982259
1221N	6631N	0.982259
4566N	548N	0.982259
1704N	2520N	0.981163
4820N	6355N	0.981162
1496N	1863N	0.981162
5851N	862N	0.98116
